# Supplementary material for: Staff perspectives on the influence of patient characteristics on alarm management in the intensive care unit: a cross-sectional survey study
Source: BMC Health Serv Res. 2023 Jul 5;23:729. doi: 10.1186/s12913-023-09688-x (PMC10324165; doi:10.1186/s12913-023-09688-x)
Supplement: Supplementary file 2 — Supplementary Material 2 [file 12913_2023_9688_MOESM2_ESM.xlsx]

## Sheet: Tabelle1
Additional file 2, Table (.xlsx): Raw anonymized individual-level study data.
item_id REDCap				1	2	3	4	5	6	7	8	9	10	11	12	13	14	15	16	17	18	19	20	21	22	23	24	25	26	27	28	29	30	31	32	33	34	35	36	37	38	39	40	41	42	43	44	45	46
record_id	redcap_survey_identifier	inalo_200202_alarm_management_auf_der_intensivstat_timestamp	einverst_ndnis___1	arbeitsplatz___1	arbeitsplatz___2	berufsgruppe	hf_age	hf_ve	hf_aa	hf_lab	hf_med	hf_sonst	bp_age	bp_ve	bp_aa	bp_lab	bp_med	bp_sonst	o2_age	o2_ve	o2_aa	o2_lab	o2_med	o2_sonst	temp_age	temp_ve	temp_aa	temp_lab	temp_med	temp_sonst	capno_age	capno_ve	capno_aa	capno_lab	capno_med	capno_sonst	bp_copd	bp_hi	bp_gk	bp_poly	bp_rea	bp_sep	bp_sonst_1	hf_copd	hf_hi	hf_gk	hf_poly	hf_rea	hf_sep
1	NA	2020-02-14 10:33:17	1	1	0	1	5	5	5	3	3		5	5	5	2	2		3	3	3	2	2		2	2	5	3	2		3	5	5	2	2		3	3	2	3	5	5		3	5	3	5	5	5
2	NA	2020-02-14 10:40:32	1	1	0	1	5	4	5	4	4		5	3	5	4	5		3	5	3	3	3		4	3	5	3	2		3	5	4	2	2		3	3	3	4	3	3		4	4	4	4	5	5
3	NA	2020-02-14 10:47:41	1	1	0	1	4	3	3	3	3		4	4	4	3	4		4	4	4	3	3		3	3	3	3	3	Ort der Temperaturmessung (rektal/Hauttermometer inLEiste)	3	4	4	3	4	ICP	2	2	2	2	2	2		3	3	3	3	3	3
4	NA	2020-02-14 10:44:40	1	1	0	1	4	3	3	1	3		5	4	4	1	3		1	1	3	1	3		1	1	1	1	1		1	4	3	1	1		1	1	1	1	1	1		5	5	5	5	5	5
5	NA	2020-02-14 10:55:30	1	1	0	1	3	4	1	2	3		2	3	1	2	4		4	4	3	4	3		4	3	2	3	3		2	3	2	4	3		2	3	3	2	3	3		3	3	3	3	3	3
6	NA	[not completed]	1	1	0	NA	NA	NA	NA	NA	NA		NA	NA	NA	NA	NA		NA	NA	NA	NA	NA		NA	NA	NA	NA	NA		NA	NA	NA	NA	NA		NA	NA	NA	NA	NA	NA		NA	NA	NA	NA	NA	NA
7	NA	2020-02-14 12:04:41	1	1	0	1	5	5	2	2	3		5	5	4	3	4		2	5	5	3	NA		2	2	5	2	2		2	5	5	2	2		4	5	4	4	5	4		4	4	4	4	4	5
8	NA	2020-02-14 13:56:51	1	1	0	1	5	3	4	2	5		5	3	5	2	5		4	4	4	2	3		5	2	2	2	2		2	4	3	2	3		1	1	1	1	1	1		3	3	3	3	3	5
9	NA	2020-02-23 09:08:02	1	1	0	1	4	4	3	2	3		4	4	5	3	4		4	4	4	3	3		4	3	5	3	3		4	4	4	3	3		3	3	3	3	3	3		4	4	3	3	4	4
10	NA	2020-03-02 09:28:24	1	1	0	2	4	5	5	5	5		4	4	5	3	5		4	5	5	3	3		5	3	5	3	4		5	5	5	4	4		4	5	4	4	5	5		5	5	5	5	5	5
11	NA	2020-03-02 09:20:35	1	1	0	2	4	4	5	5	5		5	5	5	5	5		4	5	5	3	5		2	2	5	2	5		5	5	5	2	5		2	4	5	5	5	4		4	4	4	4	5	5
12	NA	2020-03-02 09:34:44	1	1	0	2	4	3	2	2	3		3	2	2	2	3		3	4	2	2	3		2	2	4	2	2		2	4	4	2	2		1	1	1	1	1	1		3	3	3	3	3	3
13	NA	2020-03-02 10:46:04	1	1	0	2	5	3	4	2	5		5	5	4	3	5		5	5	4	1	4		5	1	5	2	3		4	4	4	2	2		1	1	1	1	1	1		4	4	5	4	4	4
14	NA	2020-03-02 11:10:33	1	1	0	2	4	4	4	2	5		2	3	3	2	5		3	4	3	1	3		1	1	5	3	3		2	5	3	1	3		2	1	2	2	1	1		5	NA	5	5	5	5
15	NA	2020-03-02 11:18:28	1	1	0	2	4	4	4	4	4		5	5	5	5	5		5	5	5	5	5		5	4	5	4	4		5	5	5	5	5		5	5	5	5	5	5		5	5	5	5	5	5
16	NA	[not completed]	1	1	0	2	3	3	1	3	3		3	3	3	3	3		3	3	3	3	3		1	1	1	1	1		1	1	1	1	1		NA	NA	NA	NA	NA	NA		NA	NA	NA	NA	NA	NA
17	NA	2020-03-02 12:34:06	1	1	0	2	3	4	5	4	4		3	5	5	4	4		4	5	5	5	5		3	3	4	4	4		4	5	5	5	4		2	2	2	2	2	3		4	4	4	4	4	4
18	NA	2020-03-02 15:04:52	1	1	0	2	5	5	5	5	5	Pacer	5	5	5	4	5		5	5	5	5	5		3	3	5	3	3		5	5	5	5	5		2	3	2	2	3	3		3	5	3	3	5	5
19	NA	2020-03-02 17:32:58	1	1	0	2	3	4	3	3	3		3	4	4	3	4		3	4	4	3	2		3	3	3	2	2		3	4	4	3	3		3	4	3	4	4	4		4	4	4	4	4	4
20	NA	2020-03-02 18:19:06	1	1	0	2	4	5	5	4	5		4	5	5	4	5		4	4	5	3	4		4	4	5	3	3		4	4	4	3	3		4	5	5	3	5	4		5	5	5	5	5	5
21	NA	[not completed]	1	1	0	2	NA	NA	NA	NA	NA		NA	NA	NA	NA	NA		NA	NA	NA	NA	NA		NA	NA	NA	NA	NA		NA	NA	NA	NA	NA		NA	NA	NA	NA	NA	NA		NA	NA	NA	NA	NA	NA
22	NA	2020-03-04 06:31:30	1	1	0	2	4	4	4	4	4		4	4	4	2	4		2	4	4	4	2		2	2	4	4	2		2	4	4	4	2		1	2	3	4	4	4		5	5	5	5	5	5
23	NA	2020-03-09 11:53:16	1	1	0	2	5	1	3	3	3		5	3	5	3	5		1	5	3	1	1		1	3	3	1	1		1	5	3	4	3		3	5	5	3	5	3		5	5	5	5	5	5
24	NA	[not completed]	1	1	0	2	2	3	3	2	3		2	3	3	3	3		NA	NA	NA	NA	NA		NA	NA	NA	NA	NA		NA	NA	NA	NA	NA		NA	NA	NA	NA	NA	NA		NA	NA	NA	NA	NA	NA
25	NA	2020-03-09 18:31:04	1	1	0	2	4	4	4	3	4		4	4	4	3	4		4	4	4	3	3		3	3	4	3	4		4	4	4	4	4		2	3	3	3	3	3		4	4	4	4	4	4
26	NA	2020-03-10 02:12:08	1	1	0	2	5	5	5	5	4		5	5	5	5	5		5	5	5	5	4		4	4	5	4	4		5	5	5	5	4		3	4	3	4	5	4		5	5	5	5	5	5
27	NA	2020-03-10 09:15:06	1	1	0	2	4	3	4	3	4		4	3	4	2	5		2	4	3	4	2		2	2	4	2	4		2	4	3	5	2		1	1	1	1	1	1		3	2	3	3	3	3
28	NA	[not completed]	0	0	0	NA	NA	NA	NA	NA	NA		NA	NA	NA	NA	NA		NA	NA	NA	NA	NA		NA	NA	NA	NA	NA		NA	NA	NA	NA	NA		NA	NA	NA	NA	NA	NA		NA	NA	NA	NA	NA	NA
29	NA	[not completed]	0	0	0	NA	NA	NA	NA	NA	NA		NA	NA	NA	NA	NA		NA	NA	NA	NA	NA		NA	NA	NA	NA	NA		NA	NA	NA	NA	NA		NA	NA	NA	NA	NA	NA		NA	NA	NA	NA	NA	NA
30	NA	2020-03-10 15:34:55	1	1	0	2	4	4	5	5	5		4	5	5	5	5		3	5	5	5	4		4	4	5	4	4		3	5	5	4	4		4	5	4	5	5	5		4	4	4	5	5	5
31	NA	2020-03-10 15:56:55	1	1	0	2	3	4	4	3	4		5	5	5	5	5		3	5	5	5	2		5	1	5	1	1		3	5	5	3	3		3	5	4	5	5	5		5	5	5	5	5	5
32	NA	2020-03-10 16:38:17	1	1	0	2	5	4	3	2	2		5	5	4	2	5		4	5	4	3	2		3	2	4	2	2		4	5	5	4	2		3	3	3	3	3	3		3	5	5	3	5	5
33	NA	2020-03-10 20:29:37	1	0	1	NA	NA	NA	NA	NA	NA		NA	NA	NA	NA	NA		NA	NA	NA	NA	NA		NA	NA	NA	NA	NA		NA	NA	NA	NA	NA		NA	NA	NA	NA	NA	NA		NA	NA	NA	NA	NA	NA
34	NA	2020-03-10 21:26:04	1	1	0	1	5	4	4	4	4	HÃ¤ufigkeit des Events	5	4	4	4	5	HÃ¤ufigkeit und Erwartung des Events, PrÃ¤senz am Bett	2	4	4	2	3	Erwartungswert spielt eine Rolle	2	2	2	2	2		4	5	5	3	5	Beatmung ja oder nein	1	1	1	1	1	1		5	5	5	5	5	5
35	NA	[not completed]	1	1	0	1	NA	NA	NA	NA	NA		NA	NA	NA	NA	NA		NA	NA	NA	NA	NA		NA	NA	NA	NA	NA		NA	NA	NA	NA	NA		NA	NA	NA	NA	NA	NA		NA	NA	NA	NA	NA	NA
36	NA	2020-03-10 22:33:40	1	1	0	2	5	5	5	5	5		5	5	5	5	5		5	5	5	5	5		5	3	5	3	5		5	5	5	5	5		2	2	3	3	3	3		3	3	3	3	3	3
37	NA	2020-03-10 23:47:44	1	1	0	1	5	2	4	3	4		5	4	4	2	4		2	4	3	2	2		4	2	4	3	2		2	5	4	4	3		3	5	3	5	5	5		4	5	4	5	5	5
38	NA	2020-03-11 01:10:10	1	1	0	1	5	5	5	5	5		5	5	5	5	5		5	5	5	5	5		5	5	5	5	5		5	5	5	5	5		3	4	4	4	4	4		3	5	4	4	5	5
39	NA	[not completed]	0	0	0	NA	NA	NA	NA	NA	NA		NA	NA	NA	NA	NA		NA	NA	NA	NA	NA		NA	NA	NA	NA	NA		NA	NA	NA	NA	NA		NA	NA	NA	NA	NA	NA		NA	NA	NA	NA	NA	NA
40	NA	[not completed]	0	0	0	NA	NA	NA	NA	NA	NA		NA	NA	NA	NA	NA		NA	NA	NA	NA	NA		NA	NA	NA	NA	NA		NA	NA	NA	NA	NA		NA	NA	NA	NA	NA	NA		NA	NA	NA	NA	NA	NA
41	NA	2020-03-11 10:10:00	1	1	0	1	5	4	5	4	5		4	4	5	3	5		5	5	5	3	4		5	3	5	3	3		5	5	5	4	5		3	5	3	5	5	5		3	4	3	4	5	5
42	NA	2020-03-11 17:30:27	1	1	0	2	4	4	4	4	4		4	4	4	2	4		4	4	4	2	4		3	3	3	3	3		3	4	4	NA	4		2	3	3	3	3	3		5	5	5	5	5	5
43	NA	2020-03-12 07:53:44	1	1	0	1	4	5	4	4	4		5	4	4	2	2		5	5	5	2	2		3	5	5	2	2		4	5	5	2	2		3	3	3	3	5	5		2	5	2	2	5	5
44	NA	2020-03-12 11:45:01	1	1	0	1	4	4	3	2	3		3	4	5	2	4		4	4	4	4	4		4	4	4	4	4		5	5	5	5	5		3	5	3	3	3	4		5	5	5	4	5	5
45	NA	2020-03-12 20:07:58	1	1	0	1	5	4	5	2	5		3	5	5	3	5		2	5	3	2	4		2	3	5	5	5		3	5	5	4	4		2	2	1	2	2	3		4	4	4	4	4	4
46	NA	2020-03-13 03:15:00	1	1	0	2	5	3	5	5	5		3	3	3	3	3		3	4	4	4	4		2	4	4	4	2		2	4	4	4	2		3	4	5	4	5	5		4	5	4	5	5	5
47	NA	2020-03-13 13:16:05	1	1	0	2	5	4	4	4	4	Schrittmacher o.Ã¤.	3	5	5	2	5		2	5	2	3	2		3	3	5	3	3		2	3	4	2	4		2	4	3	3	3	4		4	5	4	3	5	3
48	NA	2020-03-18 02:03:52	1	1	0	2	3	5	5	4	4		3	5	5	4	5		4	5	5	5	4		3	3	5	3	3		4	5	5	5	4		3	5	3	4	5	5		4	5	4	5	5	5
49	NA	[not completed]	0	0	0	NA	NA	NA	NA	NA	NA		NA	NA	NA	NA	NA		NA	NA	NA	NA	NA		NA	NA	NA	NA	NA		NA	NA	NA	NA	NA		NA	NA	NA	NA	NA	NA		NA	NA	NA	NA	NA	NA
50	NA	2020-03-26 18:41:04	1	1	0	2	4	5	5	5	5		3	4	5	4	5		3	4	5	5	5		3	2	5	2	4		3	5	5	5	5		2	5	5	4	4	4		4	5	3	4	4	5
51	NA	2020-04-05 11:47:02	1	1	0	2	3	4	5	4	5		4	5	5	1	5		5	5	3	1	3		4	3	5	1	4		5	5	5	1	3		1	3	3	3	4	4		2	4	4	4	4	4
52	NA	2020-04-08 13:48:04	1	1	0	2	5	4	5	4	4		3	4	5	2	5		3	5	4	2	3		5	3	4	4	4	Klinisch hÃ¤mmorhagische Diathese / DIC / Hirndruck	3	5	5	4	4	Weaningstatus, klinische ventilatorische ErschÃ¶pfungszeichen...	3	3	2	5	5	5	MAD wÃ¤re aufschlussreicher	2	2	2	2	4	5
53	NA	2020-04-08 13:44:43	1	1	0	2	5	5	5	5	5		5	5	5	5	5		5	5	5	5	5		5	5	5	5	1		5	5	5	1	1		4	1	1	1	1	1		5	4	4	4	5	4
54	NA	[not completed]	1	1	0	1	NA	NA	NA	NA	NA		NA	NA	NA	NA	NA		NA	NA	NA	NA	NA		NA	NA	NA	NA	NA		NA	NA	NA	NA	NA		NA	NA	NA	NA	NA	NA		NA	NA	NA	NA	NA	NA
55	NA	[not completed]	1	1	0	2	2	5	5	2	4		2	4	4	1	4		1	5	2	1	3		3	1	5	1	1		3	5	4	2	1		NA	NA	NA	NA	NA	NA		NA	NA	NA	NA	NA	NA
56	NA	[not completed]	1	1	0	2	NA	NA	NA	NA	NA		NA	NA	NA	NA	NA		NA	NA	NA	NA	NA		NA	NA	NA	NA	NA		NA	NA	NA	NA	NA		NA	NA	NA	NA	NA	NA		NA	NA	NA	NA	NA	NA
57	NA	2020-04-08 14:57:45	1	1	0	2	5	5	5	4	5		5	5	5	4	5		5	5	5	4	5		5	4	5	4	5		5	5	5	4	4		5	5	4	5	5	5		4	5	4	5	5	5
58	NA	2020-04-08 15:02:37	1	1	0	2	5	5	5	4	5		5	5	5	NA	5		5	5	5	5	5		3	3	5	5	5		5	5	5	NA	NA		3	2	3	3	3	3		5	5	5	5	5	5
59	NA	2020-04-08 15:28:04	1	1	0	2	4	3	5	5	4		4	4	5	4	5		3	5	5	5	3		2	2	5	2	2		2	5	3	3	2		5	4	5	5	4	4		5	5	5	5	5	5
60	NA	2020-04-08 16:41:43	1	1	0	2	2	1	1	1	1		2	2	4	1	3		4	4	4	1	1		1	1	1	1	1		1	4	4	1	1		3	3	3	3	3	3		5	5	5	5	5	5
61	NA	2020-04-08 17:36:36	1	1	0	2	5	5	5	5	5		5	4	5	3	5		5	5	5	3	5		3	3	5	3	5		5	5	5	3	5		1	2	1	2	3	5		3	4	3	4	5	5
62	NA	2020-04-08 17:58:29	1	1	0	2	3	4	2	3	4		2	4	4	2	4		3	4	4	2	3		2	2	4	2	2		3	4	4	2	3		2	3	2	2	2	2		3	3	3	3	4	4
63	NA	2020-04-09 02:03:09	1	1	0	2	4	2	5	3	5		4	5	5	2	5		2	5	5	2	4		3	3	5	3	3		4	5	5	2	3		1	3	3	4	3	4		5	5	5	5	5	5
64	NA	2020-04-09 18:31:25	1	1	0	2	3	3	3	3	4		3	4	4	3	4		3	4	3	3	3		3	3	4	3	3		2	4	2	3	3		3	5	5	5	5	4		5	5	5	5	5	5
65	NA	[not completed]	1	1	0	2	4	5	5	3	5		NA	NA	NA	NA	NA		NA	NA	NA	NA	NA		NA	NA	NA	NA	NA		NA	NA	NA	NA	NA		NA	NA	NA	NA	NA	NA		NA	NA	NA	NA	NA	NA
66	NA	[not completed]	1	1	0	2	NA	NA	NA	NA	NA		NA	NA	NA	NA	NA		NA	NA	NA	NA	NA		NA	NA	NA	NA	NA		NA	NA	NA	NA	NA		NA	NA	NA	NA	NA	NA		NA	NA	NA	NA	NA	NA
67	NA	[not completed]	1	1	0	2	5	3	4	2	3		5	4	4	4	4		NA	NA	NA	NA	NA		NA	NA	NA	NA	NA		NA	NA	NA	NA	NA		NA	NA	NA	NA	NA	NA		NA	NA	NA	NA	NA	NA
68	NA	2020-04-13 20:00:48	1	1	0	1	4	3	4	3	4		4	3	4	2	4		3	4	4	2	3		2	2	4	2	4		2	4	4	3	2		1	5	3	2	3	3		4	5	5	4	5	5
69	NA	2020-04-26 12:44:30	1	1	0	2	5	5	5	5	5		4	5	5	5	5		5	5	5	3	4		1	1	5	3	3		1	4	4	2	3		1	2	1	3	3	1		4	4	4	4	5	4
70	NA	[not completed]	1	1	0	2	NA	4	4	5	5		4	4	4	4	5		5	5	4	4	5		4	4	4	4	4		4	5	4	4	4		NA	NA	NA	NA	NA	NA		NA	NA	NA	NA	NA	NA
71	NA	2020-04-27 02:26:53	1	1	0	2	5	5	5	5	5		4	4	5	5	5		4	5	5	5	5		5	4	5	5	5		4	4	5	5	5		5	3	3	5	5	3		5	5	5	5	5	5
72	NA	2020-04-27 06:10:53	1	1	0	2	5	3	3	3	3		5	3	3	3	4		4	4	3	3	3		3	3	3	3	3		4	4	4	3	3		2	1	3	2	2	2		4	4	4	4	5	4
73	NA	2020-04-27 06:37:40	1	1	0	2	5	5	5	5	5		5	5	5	5	5		5	5	5	5	5		4	4	5	4	4		5	5	5	5	5		2	2	2	2	2	2		5	5	5	5	5	5
74	NA	[not completed]	0	0	0	NA	NA	NA	NA	NA	NA		NA	NA	NA	NA	NA		NA	NA	NA	NA	NA		NA	NA	NA	NA	NA		NA	NA	NA	NA	NA		NA	NA	NA	NA	NA	NA		NA	NA	NA	NA	NA	NA
75	NA	2020-05-01 09:23:43	1	1	0	1	4	4	4	2	4		4	4	4	3	4		4	5	4	4	4		2	2	3	2	2		4	5	4	3	3		1	1	1	1	1	1		2	3	2	3	3	3
76	NA	2020-05-02 18:41:46	1	1	0	2	5	5	5	3	5		5	5	5	3	5		5	5	5	3	5		5	3	5	3	5		4	5	5	3	5		5	5	5	5	5	5		5	5	5	5	5	5
77	NA	2020-05-02 23:08:37	1	1	0	2	4	5	5	3	5		5	5	5	3	5		4	5	3	3	3		3	2	5	2	4		4	5	4	2	4		4	4	3	4	4	4		5	5	5	5	5	5
78	NA	2020-05-11 19:30:24	1	1	0	1	4	4	4	2	4		4	5	5	3	5		4	5	4	3	4		4	3	5	3	3		3	5	5	5	4		3	5	1	5	5	5		3	5	5	5	5	5
79	NA	2020-05-11 19:29:28	1	1	0	1	5	4	4	4	4		3	4	4	4	5		5	4	3	3	4		2	2	4	2	2		3	4	3	2	2		5	5	3	4	5	3		3	5	5	3	4	3
80	NA	2020-05-11 19:46:25	1	1	0	1	4	4	4	4	5		5	5	5	2	5		3	5	5	3	3		3	2	5	2	4		5	5	5	1	2		3	5	3	5	4	4		4	5	4	5	5	5
81	NA	[not completed]	1	0	0	NA	NA	NA	NA	NA	NA		NA	NA	NA	NA	NA		NA	NA	NA	NA	NA		NA	NA	NA	NA	NA		NA	NA	NA	NA	NA		NA	NA	NA	NA	NA	NA		NA	NA	NA	NA	NA	NA
82	NA	2020-05-11 19:55:32	1	1	0	1	5	5	5	3	5		5	5	5	2	5		5	5	5	1	5		5	1	5	5	3		3	3	3	3	3		5	5	5	5	5	5		5	5	5	5	5	5
83	NA	2020-05-11 20:02:12	1	1	0	1	4	1	3	1	3		5	2	4	2	3		1	1	3	1	1		1	1	3	1	1		1	2	2	1	1		3	4	3	5	5	5		3	3	3	3	3	3
84	NA	2020-05-11 20:11:51	1	1	0	1	3	4	5	5	5	Thoraxeingriffe	4	4	5	3	5	GefÃ¤ssoperationen	3	5	4	2	4		2	2	5	2	4		3	5	4	2	3		4	4	4	4	3	3		4	4	3	5	5	3
85	NA	2020-05-11 20:16:28	1	1	0	1	5	4	3	4	4		5	4	4	3	4		3	5	3	3	3		5	4	4	3	3		4	4	3	3	3		3	3	3	3	3	3		4	4	3	3	4	4
86	NA	[not completed]	1	1	0	1	5	5	5	5	5		5	5	5	5	5		5	5	5	5	5		5	5	5	5	5		5	5	5	5	5		NA	NA	NA	NA	NA	NA		NA	NA	NA	NA	NA	NA
87	NA	[not completed]	1	1	0	1	NA	NA	NA	NA	NA		NA	NA	NA	NA	NA		NA	NA	NA	NA	NA		NA	NA	NA	NA	NA		NA	NA	NA	NA	NA		NA	NA	NA	NA	NA	NA		NA	NA	NA	NA	NA	NA
88	NA	2020-05-12 20:42:42	1	1	0	1	5	4	4	NA	NA		5	4	4	2	4		5	4	4	4	3		5	3	4	3	5		5	4	4	4	4		2	3	2	3	3	2		3	5	3	5	5	5
89	NA	2020-05-12 20:56:27	1	1	0	1	5	3	3	2	4		3	4	4	2	5		3	5	3	3	2		3	4	5	2	1		3	4	4	2	2		3	5	3	3	1	1		2	5	2	5	5	5
90	NA	2020-05-12 21:22:56	1	1	0	1	4	3	2	2	4		3	4	4	2	4		2	3	2	2	2		2	2	3	2	2		1	3	2	1	2		3	2	3	2	2	2		3	5	3	3	3	5
91	NA	2020-05-12 22:15:01	1	1	0	1	5	5	5	3	5		5	5	5	3	5		3	5	5	3	4		3	3	5	2	3		3	5	5	3	4		1	2	1	1	1	1		3	3	3	3	5	3
92	NA	2020-05-13 09:04:17	1	1	0	1	5	3	3	4	4		5	5	4	2	4		3	5	3	1	3		4	2	2	2	3		2	4	4	2	4		3	2	5	3	5	5		2	2	2	2	2	2
93	NA	2020-05-19 14:44:54	1	1	0	1	4	4	5	2	4		5	4	4	2	5		4	4	4	2	3		3	3	5	3	3		5	5	5	NA	NA		5	4	3	3	5	5		5	5	5	5	5	5
94	NA	2020-05-28 11:45:43	1	1	0	1	4	4	5	4	3		4	5	5	4	4		4	5	5	3	4		3	4	5	3	3		3	5	5	5	3		3	3	3	3	3	3		3	3	3	5	5	5
95	NA	[not completed]	1	1	0	2	5	4	5	5	5		5	5	5	4	5		5	5	5	4	4		3	2	5	3	3		4	5	5	4	4		NA	NA	NA	NA	NA	NA		NA	NA	NA	NA	NA	NA
96	NA	[not completed]	0	0	0	NA	NA	NA	NA	NA	NA		NA	NA	NA	NA	NA		NA	NA	NA	NA	NA		NA	NA	NA	NA	NA		NA	NA	NA	NA	NA		NA	NA	NA	NA	NA	NA		NA	NA	NA	NA	NA	NA
[truncated: 118 more columns]
