# Supplementary material for: Staff perspectives on the influence of patient characteristics on alarm management in the intensive care unit: a cross-sectional survey study
Source: BMC Health Serv Res. 2023 Jul 5;23:729. doi: 10.1186/s12913-023-09688-x (PMC10324165; doi:10.1186/s12913-023-09688-x)
Supplement: Supplementary file 3 — Supplementary Material 3 [file 12913_2023_9688_MOESM3_ESM.xlsx]

## Sheet: appendix_1
Additional file 3, Table (.xlsx): Median, Interquartile rage (IQR), and bootstrap confidence intervals, and Mann–Whitney U test per questionnaire item.
item_number	variable_name	observed_median	lower_quartile	upper_quartile	median_[IQR]	lower_limit_of_bootstrapped_median	upper_limit_of_bootstrapped_median	median_[bootstrap_confidence_interval]	MWU_occupation(p_value)	MWU_eff_size	MWU_eff_magnitude
4	"hf_age"	4	4	5	4 [ 4 ; 5 ]	4	5	4 [ 4 ; 5 ]	0.135421	-0.418281	2
5	"hf_ve"	4	3	5	4 [ 3 ; 5 ]	4	4	4 [ 4 ; 4 ]	0.34341	0.158065	1
6	"hf_aa"	4	3	5	4 [ 3 ; 5 ]	4	5	4 [ 4 ; 5 ]	0.073352	0.326145	2
7	"hf_lab"	3	2	4	3 [ 2 ; 4 ]	3	4	3 [ 3 ; 4 ]	0.0105486	0.615688	3
8	"hf_med"	4	4	5	4 [ 4 ; 5 ]	4	5	4 [ 4 ; 5 ]	0.0949961	0.285601	2
10	"bp_age"	4	3	5	4 [ 3 ; 5 ]	4	5	4 [ 4 ; 5 ]	0.115788	-0.376972	2
11	"bp_ve"	4	4	5	4 [ 4 ; 5 ]	4	5	4 [ 4 ; 5 ]	0.424765	0.119237	1
12	"bp_aa"	5	4	5	5 [ 4 ; 5 ]	4	5	5 [ 4 ; 5 ]	0.525315	0.0917978	1
13	"bp_lab"	3	2	4	3 [ 2 ; 4 ]	3	3	3 [ 3 ; 3 ]	0.0250107	0.520476	3
14	"bp_med"	5	4	5	5 [ 4 ; 5 ]	4	5	5 [ 4 ; 5 ]	0.0834898	0.388076	2
16	"o2_age"	4	3	5	4 [ 3 ; 5 ]	3	4	4 [ 3 ; 4 ]	0.235294	0.272482	2
17	"o2_ve"	5	4	5	5 [ 4 ; 5 ]	4	5	5 [ 4 ; 5 ]	0.147214	0.459876	2
18	"o2_aa"	4	3	5	4 [ 3 ; 5 ]	4	5	4 [ 4 ; 5 ]	0.0834128	0.349914	2
19	"o2_lab"	3	2	4	3 [ 2 ; 4 ]	3	3	3 [ 3 ; 3 ]	0.0198963	0.546961	3
20	"o2_med"	3	3	4	3 [ 3 ; 4 ]	3	4	3 [ 3 ; 4 ]	0.140489	0.329268	2
22	"temp_age"	3	2	4	3 [ 2 ; 4 ]	3	4	3 [ 3 ; 4 ]	0.927971	-0.0393323	1
23	"temp_ve"	3	2	3	3 [ 2 ; 3 ]	2	3	3 [ 2 ; 3 ]	0.884432	-0.0364773	1
24	"temp_aa"	5	4	5	5 [ 4 ; 5 ]	4	5	5 [ 4 ; 5 ]	0.251547	0.310387	2
25	"temp_lab"	3	2	3	3 [ 2 ; 3 ]	2	3	3 [ 2 ; 3 ]	0.441159	0.105799	1
26	"temp_med"	3	2	4	3 [ 2 ; 4 ]	3	3	3 [ 3 ; 3 ]	0.224038	0.247682	2
28	"capno_age"	3	2	4	3 [ 2 ; 4 ]	3	4	3 [ 3 ; 4 ]	0.373182	0.19229	1
29	"capno_ve"	5	4	5	5 [ 4 ; 5 ]	4	5	5 [ 4 ; 5 ]	0.467339	0.164212	1
30	"capno_aa"	4	4	5	4 [ 4 ; 5 ]	4	5	4 [ 4 ; 5 ]	0.334666	0.231073	2
31	"capno_lab"	3	2	4	3 [ 2 ; 4 ]	3	4	3 [ 3 ; 4 ]	0.267158	0.25919	2
32	"capno_med"	3	2	4	3 [ 2 ; 4 ]	3	4	3 [ 3 ; 4 ]	0.30416	0.2185	2
34	"imp_profil"	3	3	4	3 [ 3 ; 4 ]	3	4	3 [ 3 ; 4 ]	0.690448	0.140188	1
35	"imp_intens"	4	3.75	5	4 [ 3,75 ; 5 ]	4	4	4 [ 4 ; 4 ]	0.162431	0.417058	2
36	"imp_ai"	3	2.75	4	3 [ 2,75 ; 4 ]	3	3.5	3 [ 3 ; 3,5 ]	0.460164	-0.134962	1
38	"vo_zeit"	3	3	4	3 [ 3 ; 4 ]	3	4	3 [ 3 ; 4 ]	0.634117	0.0732488	1
39	"vo_fatique"	4	3	4	4 [ 3 ; 4 ]	3	4	4 [ 3 ; 4 ]	0.853924	0.0254894	1
40	"vo_safe"	3	3	4	3 [ 3 ; 4 ]	3	4	3 [ 3 ; 4 ]	0.836438	-0.025107	1
42	"neg_ki"	4	3.75	4	4 [ 3,75 ; 4 ]	4	4	4 [ 4 ; 4 ]	0.148079	0.288691	2
43	"neg_control"	4	3	4	4 [ 3 ; 4 ]	3	4	4 [ 3 ; 4 ]	0.0350621	0.498947	2
44	"neg_klinik"	4	2	4	4 [ 2 ; 4 ]	3	4	4 [ 3 ; 4 ]	0.0272778	0.533156	3
45	"neg_rechnen"	4	4	4	4 [ 4 ; 4 ]	4	4	4 [ 4 ; 4 ]	0.807541	0.130021	1
46	"neg_trans"	4	3	4	4 [ 3 ; 4 ]	4	4	4 [ 4 ; 4 ]	0.820495	-0.0706634	1
48	"bp_copd"	3	2	3	3 [ 2 ; 3 ]				0.683608	-0.0482232	1
49	"bp_hi"	3	2	5	3 [ 2 ; 5 ]				0.739335	-0.0782602	1
50	"bp_gk"	3	2	3.25	3 [ 2 ; 3,25 ]				0.212515	0.337646	2
51	"bp_poly"	3	2	4	3 [ 2 ; 4 ]				0.388018	0.210567	2
52	"bp_rea"	3	2.75	5	3 [ 2,75 ; 5 ]				0.52331	0.16903	1
53	"bp_sep"	3	2.75	5	3 [ 2,75 ; 5 ]				0.603079	0.134793	1
55	"hf_copd"	4	3	5	4 [ 3 ; 5 ]				0.00177824	0.780156	3
56	"hf_hi"	5	4	5	5 [ 4 ; 5 ]				0.348008	0.226865	2
57	"hf_gk"	4	3	5	4 [ 3 ; 5 ]				0.00411625	0.74525	3
58	"hf_poly"	4	3	5	4 [ 3 ; 5 ]				0.100241	0.416529	2
59	"hf_rea"	5	4	5	5 [ 4 ; 5 ]				0.180043	0.400176	2
60	"hf_sep"	5	4	5	5 [ 4 ; 5 ]				0.449195	0.287365	2
62	"o2_copd"	3	2	4	3 [ 2 ; 4 ]				0.826372	0.109514	1
63	"o2_hi"	4	3.75	5	4 [ 3,75 ; 5 ]				0.355663	-0.180017	1
64	"o2_gk"	4	4	5	4 [ 4 ; 5 ]				0.455664	-0.0914119	1
65	"o2_poly"	4.5	4	5	4,5 [ 4 ; 5 ]				0.807303	-0.0476478	1
66	"o2_rea"	5	4	5	5 [ 4 ; 5 ]				0.934729	0.0137981	1
67	"o2_sep"	4	4	5	4 [ 4 ; 5 ]				0.814125	-0.0264837	1
69	"temp_copd"	3	2	4	3 [ 2 ; 4 ]				0.276172	-0.266521	2
70	"temp_hi"	2	2	4	2 [ 2 ; 4 ]				0.390988	-0.183213	1
71	"temp_gk"	2	2	4	2 [ 2 ; 4 ]				0.656437	-0.109564	1
72	"temp_poly"	2	2	4	2 [ 2 ; 4 ]				0.817121	-0.0483452	1
73	"temp_rea"	2	1	2	2 [ 1 ; 2 ]				0.210147	0.264418	2
74	"temp_sep"	2	2	4	2 [ 2 ; 4 ]				0.24584	-0.272372	2
76	"co2_copd"	4	3	5	4 [ 3 ; 5 ]				0.497277	-0.228797	2
77	"co2_hi"	2	2	3	2 [ 2 ; 3 ]				0.383599	-0.272187	2
78	"co2_gk"	2	2	3	2 [ 2 ; 3 ]				0.980621	-0.0346866	1
79	"co2_poly"	2	2	3	2 [ 2 ; 3 ]				0.970943	-0.056088	1
80	"co2_rea"	2	2	3	2 [ 2 ; 3 ]				0.97584	0.00261857	1
81	"co2_sep"	2	2	3	2 [ 2 ; 3 ]				0.366284	-0.26449	2
